# Supplementary material for: Coping as a Mediator and Moderator between Psychological Distress and Disordered Eating Behaviors and Weight Changes during the COVID-19 Pandemic
Source: Int J Environ Res Public Health. 2023 Jan 31;20(3):2504. doi: 10.3390/ijerph20032504 (PMC9915561; doi:10.3390/ijerph20032504)
Supplement: Supplementary file 1 [file ijerph-20-02504-s001.zip]

Archive with 1 entries (1 files):
- ijerph-2161138-supplementary.pdf
